# Supplementary material for: Gene Losses and Homology of the Chloroplast Genomes of Taxillus and Phacellaria Species
Source: Genes (Basel). 2023 Apr 19;14(4):943. doi: 10.3390/genes14040943 (PMC10137875; doi:10.3390/genes14040943)
Supplement: Supplementary file 1 [file genes-14-00943-s001.zip]

Archive with 1 entries (1 files):
- genes-2341047-supplementary.pdf
